# Supplementary material for: MZB1 regulates the immune microenvironment and inhibits ovarian cancer cell migration
Source: Open Med (Wars). 2025 May 13;20(1):20251174. doi: 10.1515/med-2025-1174 (PMC12086629; doi:10.1515/med-2025-1174)
Supplement: Supplementary Table [file med-2025-1174-sm.xls]

## Sheet: Supplementary Table 1
Table S1: Expression of MZB1 in Ovarian Cancer Cell Lines
lineage2	lineage3	depmapId	displayName	MZB1 (MGC29506, pERp1, HSPC190, PACAP, MEDA-7) Expression Public 23Q2
Ovarian Epithelial Tumor	Clear Cell Ovarian Cancer	ACH-001369	OCIC5X	4.19849
Ovarian Epithelial Tumor	Serous Ovarian Cancer	ACH-000308	EFO21	1.14405
Ovarian Epithelial Tumor	Mucinous Ovarian Cancer	ACH-000333	JHOM2B	0.782409
Ovarian Epithelial Tumor	Clear Cell Ovarian Cancer	ACH-000885	TOV21G	0.731183
Ovarian Epithelial Tumor	Clear Cell Ovarian Cancer	ACH-000324	JHOC5	0.687061
Ovarian Epithelial Tumor	High-Grade Serous Ovarian Cancer	ACH-000443	OVKATE	0.641546
Ovarian Epithelial Tumor	Mucinous Ovarian Cancer	ACH-000608	COV644	0.62293
Ovarian Epithelial Tumor	Clear Cell Ovarian Cancer	ACH-000646	OVMANA	0.62293
Ovarian Epithelial Tumor	High-Grade Serous Ovarian Cancer	ACH-001151	OVCAR5	0.584963
Ovarian Epithelial Tumor	Serous Ovarian Cancer	ACH-000811	SKOV3	0.584963
Ovarian Epithelial Tumor	Serous Ovarian Cancer	ACH-001340	COV413A	0.565597
Ovarian Epithelial Tumor	High-Grade Serous Ovarian Cancer	ACH-000103	CAOV4	0.545968
Ovarian Epithelial Tumor	High-Grade Serous Ovarian Cancer	ACH-000001	NIHOVCAR3	0.536053
Ovarian Epithelial Tumor	High-Grade Serous Ovarian Cancer	ACH-000409	OVSAHO	0.536053
Ovarian Epithelial Tumor	Serous Ovarian Cancer	ACH-001370	OCIP5X	0.505891
Ovarian Epithelial Tumor	High-Grade Serous Ovarian Cancer	ACH-000617	OVCAR4	0.464668
Ovarian Epithelial Tumor	High-Grade Serous Ovarian Cancer	ACH-000013	ONCODG1	0.454176
Ovarian Epithelial Tumor	High-Grade Serous Ovarian Cancer	ACH-000713	CAOV3	0.432959
Ovarian Epithelial Tumor	Serous Ovarian Cancer	ACH-001373	OV17R	0.411426
Ovarian Epithelial Tumor	Clear Cell Ovarian Cancer	ACH-000663	OVTOKO	0.411426
Ovarian Epithelial Tumor	High-Grade Serous Ovarian Cancer	ACH-000430	TYKNU	0.411426
Ovarian Epithelial Tumor	High-Grade Serous Ovarian Cancer	ACH-000696	OVCAR8	0.389567
Ovarian Epithelial Tumor	Clear Cell Ovarian Cancer	ACH-000719	RMGI	0.389567
Ovarian Epithelial Tumor	Small Cell Carcinoma of the Ovary	ACH-001279	SCCOHT1	0.389567
Ovarian Epithelial Tumor	Brenner Tumor, Malignant	ACH-000280	SNU840	0.389567
Ovarian Epithelial Tumor	High-Grade Serous Ovarian Cancer	ACH-000278	COV362	0.367371
Ovarian Epithelial Tumor	Mucinous Ovarian Cancer	ACH-000237	JHOM1	0.367371
Ovarian Epithelial Tumor	High-Grade Serous Ovarian Cancer	ACH-000524	KURAMOCHI	0.367371
Ovarian Epithelial Tumor	Serous Ovarian Cancer	ACH-000291	OV90	0.367371
Ovarian Epithelial Tumor	Mucinous Ovarian Cancer	ACH-000936	EFO27	0.344828
Ovarian Epithelial Tumor	Endometrioid Ovarian Cancer	ACH-000966	IGROV1	0.344828
Ovarian Epithelial Tumor	High-Grade Serous Ovarian Cancer	ACH-000584	JHOS4	0.344828
Ovarian Germ Cell Tumor	Mixed Germ Cell Tumor	ACH-001374	PA1	0.333424
Ovarian Epithelial Tumor	High-Grade Serous Ovarian Cancer	ACH-000520	59M	0.321928
Ovarian Epithelial Tumor	Serous Ovarian Cancer	ACH-000091	OV56	0.321928
Ovarian Epithelial Tumor	Endometrioid Ovarian Cancer	ACH-000947	OVK18	0.321928
Ovarian Epithelial Tumor	High-Grade Serous Ovarian Cancer	ACH-000574	FUOV1	0.31034
Ovarian Epithelial Tumor	Mucinous Ovarian Cancer	ACH-000701	RMUGS	0.31034
Ovarian Epithelial Tumor	Mucinous Ovarian Cancer	ACH-000796	MCAS	0.298658
Ovarian Epithelial Tumor	Mixed Ovarian Carcinoma	ACH-000688	OV7	0.298658
Ovarian Epithelial Tumor	Small Cell Carcinoma of the Ovary	ACH-000123	COV434	0.275007
Ovarian Epithelial Tumor	Serous Ovarian Cancer	ACH-000962	OC314	0.275007
Ovarian Epithelial Tumor	Serous Ovarian Cancer	ACH-000704	OAW42	0.263034
Ovarian Epithelial Tumor	Endometrioid Ovarian Cancer	ACH-000048	TOV112D	0.250962
Ovarian Epithelial Tumor	High-Grade Serous Ovarian Cancer	ACH-000256	COV318	0.238787
Ovarian Epithelial Tumor	High-Grade Serous Ovarian Cancer	ACH-000116	OAW28	0.238787
Ovarian Epithelial Tumor	Clear Cell Ovarian Cancer	ACH-000527	OVISE	0.238787
Ovarian Epithelial Tumor	High-Grade Serous Ovarian Cancer	ACH-000635	SNU119	0.201634
Ovarian Epithelial Tumor	Serous Ovarian Cancer	ACH-001048	COV504	0.189034
Ovarian Epithelial Tumor	Clear Cell Ovarian Cancer	ACH-001719	OCIC4P	0.189034
Ovarian Epithelial Tumor	Serous Ovarian Cancer	ACH-001145	OC316	0.163499
Ovarian Epithelial Tumor	Endometrioid Ovarian Cancer	ACH-000657	A2780	0.15056
Ovarian Epithelial Tumor	Serous Ovarian Cancer	ACH-001632	PEO4	0.15056
Ovarian Epithelial Tumor	Clear Cell Ovarian Cancer	ACH-000906	ES2	0.137504
Ovarian Epithelial Tumor	High-Grade Serous Ovarian Cancer	ACH-000132	JHOS2	0.124328
Ovarian Epithelial Tumor	High-Grade Serous Ovarian Cancer	ACH-000542	HEYA8	0.111031
Ovarian Epithelial Tumor	Serous Ovarian Cancer	ACH-000460	SNU8	0.0840643
Ovarian Epithelial Tumor	Serous Ovarian Cancer	ACH-002486	MESOV	0.0703893
Ovarian Epithelial Tumor	Small Cell Carcinoma of the Ovary	ACH-001278	BIN67	0.0565835
Ovarian Epithelial Tumor	High-Grade Serous Ovarian Cancer	ACH-001628	PEA1	0.0426443
Ovarian Epithelial Tumor	Serous Ovarian Cancer	ACH-001630	PEO1	0.0285692
Ovarian Epithelial Tumor	Serous Ovarian Cancer	ACH-001418	UWB1289	0.0285692
Ovarian Epithelial Tumor	Serous Ovarian Cancer	ACH-001403	TO14	0
Ovarian Epithelial Tumor	Serous Ovarian Cancer	ACH-001144	OC315
Ovarian Epithelial Tumor	Serous Ovarian Cancer	ACH-002181	OVCA420
Ovarian Epithelial Tumor	Serous Ovarian Cancer	ACH-002182	OVCA433
Ovarian Epithelial Tumor	High-Grade Serous Ovarian Cancer	ACH-002183	OVMIU
Ovarian Cancer, Other	Ovarian Cancer, Other	ACH-002038	HSKTC	0
Ovarian Epithelial Tumor	Endometrioid Ovarian Cancer	ACH-001991	NZOV9	0
Ovarian Epithelial Tumor	Serous Ovarian Cancer	ACH-001063	DOV13
Ovarian Epithelial Tumor	High-Grade Serous Ovarian Cancer	ACH-002140	HEY
Ovarian Epithelial Tumor	Serous Ovarian Cancer	ACH-002146	JHOS3
